# Supplementary material for: A Retrospective Study (2019–2023) on the Prevalence and Antimicrobial Resistance of Isolates from Canine Clinical Samples Submitted to the University Veterinary Hospital in Stara Zagora, Bulgaria
Source: Microorganisms. 2024 Aug 14;12(8):1670. doi: 10.3390/microorganisms12081670 (PMC11356874; doi:10.3390/microorganisms12081670)
Supplement: Supplementary file 1 [file microorganisms-12-01670-s001.zip]

Archive with 1 entries (1 files):
- microorganisms-3139136-supplementary.pdf
